# Supplementary material for: Experiences of ICU survivors in a low middle income country- a multicenter study
Source: BMC Anesthesiol. 2018 Mar 21;18:30. doi: 10.1186/s12871-018-0494-8 (PMC5863441; doi:10.1186/s12871-018-0494-8)
Supplement: Supplementary file 1 — Data collection instrument. The data collection instrument contains the original questionnaire. (XLSX 13 kb) [file 12871_2018_494_MOESM1_ESM.xlsx]

## Sheet: Sheet2
Experiences of ICU survivors in a low middle income country- a multicenter study
Demographic data
1. I am
I. Male
II. Female
2.Date of birth	Year
Consciousness
3. Do you remember your admission to hospital?
I. Yes
II. No
4. Do you remember your admission to the Intensive Care Unit (ICU)?
I. Yes
II. No
5. What do you think regarding the memory of your ICU stay?
I. I prefer not to remember
II. I don’t remember anything
III. I don’t mind to remember
IV. I want to remember everything
V. None of them
Previous admission
6. Have you been previously admitted in an ICU?
I. Once for the same reason
II. Twice or more for the same reason
III. Once for a different reason
IV. Never been admitted in an ICU
The ICU
7. How do you describe the environment in the ICU?
I. Friendly and calm
II. Confused and frightening
III. Unfriendly and tense
IV. I don´t remember
The waiting room
8. Was a waiting room available in the ICU?
I. Yes
II. No
Experiences
9. How do you classify your sleep during ICU stay?
I. Excessive
II. Sufficient and restoring
III. Insufficient
10. How difficult to tolerate were the following experiences / procedures in the ICU?
0 - I don’t remember
1 - It was not hard
2 - It was indifferent
3 - It was hard, but it had to be
4 - It was very hard
5 - It was awful
a. Daily needle punctures
b. Nose tube
c. Bladder tube
d. Noise from conversation
e. Noise from machines and ventilators
f. Pain
g. Being limited to bed
h. Music in the ICU
i. Comments from doctors and nurses
j. Noisy and bad sleeping nights
k. Ventilator dependence
l. Doctors and nurses dependence
m. Lack of privacy in hygiene
n. Communication difficulties
o. Brightness from artificial lights
p. Fear of dying, uncertainty in the future
q. General discomfort
r. Fear of being disconnected from the ventilator
s. Medical rounds near the patient’s bed
t. Fear of medical procedures
u.Loosing time orientation
v. Family worries
x. Economic worries
11. Have you had any dreams during ICU stay
I. Yes
II. No
12. If yes how frequently did they occur
I. Daily
II. Twice a week
III. Other, specify:………………………………………………………………………………………
13. Have you had any nightmares during ICU stay
I. Yes
II. No
14. If yes how frequently did they occur
I. Daily
II. Twice a week
III. Other, specify:………………………………………………………………………………………
Satisfaction with care
Concerns & caring
15. The courtesy, respect and compassion given by nurses was
I. Excellent
II. Very good
III. Good
IV. Fair
V. Poor
VI. N/A
16. The courtesy, respect and compassion given by doctors was
I. Excellent
II. Very good
III. Good
IV. Fair
V. Poor
VI. N/A
Symptom management
17. How well the ICU staff treated your symptoms
Pain
I. Excellent
II. Very good
III. Good
IV. Fair
V. Poor
VI. N/A
Breathlessness
I. Excellent
II. Very good
III. Good
IV. Fair
V. Poor
VI. N/A
Agitation
I. Excellent
II. Very good
III. Good
IV. Fair
V. Poor
VI. N/A
Team work
coordination of care
18. The team work of all the ICU staff who take care of you
I. Excellent
II. Very good
III. Good
IV. Fair
V. Poor
VI. N/A
Nurses
Skill & competence of ICU nurses
19. How well the nurses cared for you
I. Excellent
II. Very good
III. Good
IV. Fair
V. Poor
VI. N/A
Doctors
Skill & competence of ICU doctors
20. How well the doctors cared for you
I. Excellent
II. Very good
III. Good
IV. Fair
V. Poor
VI. N/A
Level of health care
21. How satisfied were you with the level of health care received in the ICU
I. Very dissatisfied
II. Sligtly dissatisfied
III. Sligtly satisfied
IV. Mostly satisfied
V. Very satisfied
22. Do you have any suggestions on how to make care provided in the ICU better?
………………………………………………………………………………………………………………………………………………………………………………………………………………………………………………………………………………………………
23. Do you have any comments on thing ICU staff did well?
………………………………………………………………………………………………………………………………………………………………………………………………………………………………………………………………………………………………
24. Please add any comments or suggestions that you feel may be helpful to the staff of this ICU.
………………………………………………………………………………………………………………………………………………………………………………………………………………………………………………………………………………………………
